# Supplementary material for: Cytoplasmic Male Sterility Incidence in Potato Breeding Populations with Late Blight Resistance and Identification of Breeding Lines with a Potential Fertility Restorer Mechanism
Source: Plants (Basel). 2022 Nov 14;11(22):3093. doi: 10.3390/plants11223093 (PMC9696232; doi:10.3390/plants11223093)
Supplement: Supplementary file 1 [file plants-11-03093-s001.zip]

Archive with 1 entries (1 files):
- plants-1954888-supplementary.xlsx
