# Supplementary material for: Cytoplasmic Male Sterility Incidence in Potato Breeding Populations with Late Blight Resistance and Identification of Breeding Lines with a Potential Fertility Restorer Mechanism
Source: Plants (Basel). 2022 Nov 14;11(22):3093. doi: 10.3390/plants11223093 (PMC9696232; doi:10.3390/plants11223093)
Supplement: Supplementary file 1 [file plants-11-03093-s001.zip › plants-1954888-supplementary.xlsx]

## Sheet: Table S1
Table S1. Wilcoxon test for Flowering degree (Flwdgr) and Quantity of Pollen (QPol)
Cytoplasmic type comparison 1	Flowering degree (Flwdgr)	Quatity of Pollen (QPol)
D - T	0.2378	5.525e-08 ***
1 W-type cytoplasm was not compared because it was represented by one breeding line

## Sheet: Table S2
Table S2. Proportions test for floral abnormalities and in vivo pollen tube growth (IVPTG)
Cytoplasmic type	Anther-lobe overlap (lo)		Anther-style fusion (ASF)		Shriveled anthers (Shr)		Free and divergent anthers (FD)		Anther-corolla fusion (ACF)		Deformed pistil (dp)		In vivo pollen tube growth (IVPTG)
	D	T	D	T	D	T	D	T	D	T	D	T	D	T
T	0.0024 **	-	0.8593	-	0.135	-	0.0569	-	0.1141	-	0.0243 *		7.207e-07 ***	-
W	0.9804	1	-	1	-	1	-	1	1	1	-	1	-	-

## Sheet: Table S3
Table S3: Wald model for fixed effects in pollen viability (PolV), fruit set percentage (FSP) and seed set (SS)
	Pollen Viability	PolV				Fruit set percentage					Seed Set
	Df	Sum of Sq	Wald statistic	Pr(Chisq)		Df	Sum of Sq	Wald statistic	Pr(Chisq)		Df	Sum of Sq	Wald statistic	Pr(Chisq)
(Intercept)	1	67090	901.23	<2e-16	***	1	51563	154.689	<2.2e-16	***	1	341089	150.268	<2.2e-16	***
CyT	2	4579	61.51	4.408e-14	***	1	30065	90.196	<2.2e-16	***	1	76416	33.665	6.545e-09	***
F. CIPN	--	--	--	--		3	825	2.474	0.48		3	6011	2.648	0.4491
residual (MS)		74					333					2270

## Sheet: Table S4
Table S4: Breeding lines, cytoplasmic type, pedigree and mean results.
	CIPF	CIPN	CyT	Fuente	Population	FeCIPN	MaCIPN	count	Flwdgr	QPol	PolV	ACF	lo	ASF	Shr	FD	dp	IVPTG	Flowers	Fruits	FSP	SS	Classification	Comment
1	CIP302506	CIP302506.39	W	W13	LBHT	CIP801168	CIP393280.57	2	7	0.5	0	0	1	0	0	0	0	NA	0	0	NA	NA	MS	Based on PolV
2	CIP302524	CIP302524.89	D	D05	LBHT	CIP392617.54	CIP396272.43	2	7	3	28.5714	0	0	0	0	0	0	NA	0	0	NA	NA	NA
3	CIP302531	CIP302531.43	T	T02	LBHT	CIP393280.82	CIP396272.43	2	6	2	36.6722	0	0	0	0	0	0	1.6875	44	40	95.8705	113.388	MF
4	CIP302533	CIP302533.38	T	T04	LBHT	CIP393371.159	CIP396272.43	2	5	3	24.5116	0	1	0	0	0	0	2.16667	12	8	66.6667	67.5	MF
5	CIP302533	CIP302533.40	T	T04	LBHT	CIP393371.159	CIP396272.43	1	5	5	46.1538	0	1	0	0	0	0	2.83333	14	11	78.5714	66.3636	MF
6	CIP302533	CIP302533.46	T	T04	LBHT	CIP393371.159	CIP396272.43	2	5	4	56.8094	0	2	0	0	0	0	1	16	13	81.25	248.846	MF
7	CIP302533	CIP302533.48	T	T04	LBHT	CIP393371.159	CIP396272.43	2	5	2	2.94118	0	2	0	0	0	0	1.83333	14	14	100	69.6429	MF
8	CIP302533	CIP302533.49	T	T04	LBHT	CIP393371.159	CIP396272.43	2	7	3	32.7639	0	0	0	0	0	0	1.33333	15	10	66.6667	80	MF
9	CIP302533	CIP302533.74	T	T04	LBHT	CIP393371.159	CIP396272.43	1	7	1	3.84615	0	1	0	0	0	0	NA	0	0	NA	NA	NA
10	CIP302534	CIP302534.1	T	T04	LBHT	CIP393371.159	CIP396272.18	2	6	2	41.29	0	2	0	0	0	0	1	60	55	91.5179	169.167	MF
11	CIP302534	CIP302534.10	T	T04	LBHT	CIP393371.159	CIP396272.18	2	7	0.5	13.7931	1	2	0	0	0	0	NA	0	0	NA	NA	NA
12	CIP302534	CIP302534.17	T	T04	LBHT	CIP393371.16	CIP396272.18	2	5	1	21.2121	0	2	0	0	0	0	NA	0	0	NA	NA	NA
13	CIP302551	CIP302551.26	D	D05	LBHT	CIP393385.47	CIP393272.18	2	7	5	58.5914	0	0	0	0	0	0	3.16667	107	8	7.70833	44.3333	MF
14	CIP304079	CIP304079.10	D	D08	LBHT	CIP393075.54	CIP800959	2	6	3	86.7857	1	1	0	0	0	0	4.75	13	0	0	NA	MS
15	CIP304081	CIP304081.44	D	D08	LBHT	CIP393075.54	Monalisa	2	7	5	72.773	0	2	0	0	0	0	4.03125	90	1	1.78571	8	MS
16	CIP308427	CIP308427.194	D	D08	B3C3	CIP395017.229	CIP395011.2	2	6	3	69.0757	0	0	0	0	0	0	4.375	118	0	0	NA	MS
17	CIP308436	CIP308436.173	D	D03	B3C3	CIP395111.13	CIP395011.2	2	5	4	75.0298	0	1	0	0	0	0	2.5	33	3	8.84615	25.25	MF
18	CIP308436	CIP308436.245	D	D03	B3C3	CIP395111.13	CIP395011.2	2	6	3	57.104	0	0	0	0	0	0	3.5	46	15	28.149	43.5312	MF
19	CIP308445	CIP308445.142	D	D10	B3C3	CIP396004.225	CIP395011.2	2	6	4	62.6812	0	2	0	0	0	0	4.5625	51	0	0	NA	MS
20	CIP308452	CIP308452.167	D	D08	B3C3	CIP396026.101	CIP395011.2	2	7	3	46.7267	0	1	0	0	0	0	4	28	0	0	NA	MS
21	CIP308452	CIP308452.253	D	D08	B3C3	CIP396026.101	CIP395011.2	2	5	5	78.7995	NA	NA	NA	NA	NA	NA	4.125	26	0	0	NA	MS
22	CIP308474	CIP308474.153	D	D07	B3C3	CIP395037.107	CIP395096.7	2	6	5	49.2938	0	1	0	0	0	0	3.02083	27	10	37.037	44.5	MF
23	CIP308476	CIP308476.16	D	D08	B3C3	CIP395077.12	CIP395011.2	2	6	4	60.6665	0	0	0	0	0	0	4.5625	55	0	0	NA	MS
24	CIP308478	CIP308478.59	D	D08	B3C3	CIP395096.2	CIP396264.14	2	7	4	41.1495	0	0	0	0	0	0	4.75	24	0	0	NA	MS
25	CIP308479	CIP308479.56	D	D08	B3C3	CIP395096.5	CIP395017.242	1	5	1	63.1016	0	0	0	0	0	0	3.66667	13	1	7.69231	53	MF
26	CIP308480	CIP308480.287	D	D05	B3C3	CIP395109.29	CIP395017.242	2	7	3	52.6738	0	0	0	0	0	0	2.15625	94	31	34.5487	49.2111	MF
27	CIP308480	CIP308480.292	D	D05	B3C3	CIP395109.29	CIP395017.242	2	5	3	52.7592	0	0	0	0	0	0	2.375	93	22	19.9252	32.9861	MF
28	CIP308480	CIP308480.334	D	D05	B3C3	CIP395109.29	CIP395017.242	1	3	1	28.2051	0	0	0	0	0	0	NA	0	0	NA	NA	NA
29	CIP308480	CIP308480.376	D	D05	B3C3	CIP395109.29	CIP395017.242	1	5	3	43.4426	0	0	0	0	0	0	1.5	22	18	81.8182	80.5556	MF
30	CIP308481	CIP308481.302	D	D05	B3C3	CIP395109.34	CIP395017.229	2	5	3	46.1727	0	0	0	0	0	0	2	44	17	28.6905	83.0833	MF
31	CIP308482	CIP308482.163	D	D05	B3C3	CIP395109.34	CIP396038.107	2	6	3	62.2841	0	0	0	0	0	0	3.75	110	0	0	NA	MS
32	CIP308482	CIP308482.318	D	D05	B3C3	CIP395109.34	CIP396038.107	2	5	1	73.3181	0	0	0	0	0	0	4.875	88	0	0	NA	MS
33	CIP308486	CIP308486.133	D	D03	B3C3	CIP395112.32	CIP396012.288	2	7	3	51.5026	0	1	0	0	0	0	2.75	57	15	44.2708	87.5083	MF
34	CIP308486	CIP308486.187	D	D03	B3C3	CIP395112.32	CIP396012.288	2	6	3	64.2011	0	2	0	0	0	0	3.0625	74	9	11.6667	47.6667	MF
35	CIP308486	CIP308486.220	D	D03	B3C3	CIP395112.32	CIP396012.288	2	5	3	57.0838	0	1	0	0	0	0	4	79	2	4.16667	32	MS
36	CIP308486	CIP308486.314	D	D03	B3C3	CIP395112.32	CIP396012.288	2	6	1	48.6634	0	0	0	0	0	0	3.8125	59	0	0	NA	MS
37	CIP308486	CIP308486.328	D	D03	B3C3	CIP395112.32	CIP396012.288	2	6	3	51.8954	1	1	0	0	0	0	2.875	61	0	0	NA	MS
38	CIP308486	CIP308486.355	D	D03	B3C3	CIP395112.32	CIP396012.288	2	7	3	70.1	0	1	0	0	0	0	3.6875	147	8	5.78157	28.3333	MF
39	CIP308487	CIP308487.157	D	D03	B3C3	CIP395112.32	CIP396264.14	2	7	3	64.9634	0	1	0	0	0	0	4.5625	90	9	12.2159	59.25	MF
40	CIP308487	CIP308487.163	D	D03	B3C3	CIP395112.32	CIP396264.14	2	6	4	55.4112	0	0	0	0	0	0	4.125	47	0	0	NA	MS
41	CIP308487	CIP308487.197	D	D03	B3C3	CIP395112.32	CIP396264.14	2	7	3	52.397	0	0	0	0	0	0	4.1875	57	0	0	NA	MS
42	CIP308487	CIP308487.374	D	D03	B3C3	CIP395112.32	CIP396264.14	1	5	3	60.2041	0	0	0	0	0	0	2.625	48	1	5	110	MF
43	CIP308487	CIP308487.390	D	D03	B3C3	CIP395112.32	CIP396264.14	2	7	3	59.0335	0	1	0	0	0	0	4.625	57	3	9.375	73.3333	MF
44	CIP308489	CIP308489.367	D	D03	B3C3	CIP395112.36	CIP396029.205	2	7	3	47.9563	0	0	0	0	0	0	2.34375	120	26	19.0458	28.1389	MF
45	CIP308490	CIP308490.332	D	D03	B3C3	CIP395112.36	CIP396263.8	2	4	2	52.3977	0	1	0	0	0	0	3.125	31	4	26.5625	36.3333	MF
46	CIP308490	CIP308490.407	D	D03	B3C3	CIP395112.36	CIP396263.8	2	4	1	61.6466	0	1	0	0	0	0	4.1875	34	2	12.5	26.5	MF
47	CIP308493	CIP308493.135	D	D01	B3C3	CIP395117.3	CIP395096.3	2	5	2	55.1971	0	0	0	0	0	0	4.4375	27	0	0	NA	MS
48	CIP308493	CIP308493.22	D	D01	B3C3	CIP395117.3	CIP395096.3	2	5	2	73.3199	0	0	0	0	0	0	3.5625	47	1	1.19048	16	MS
49	CIP308494	CIP308494.368	D	D10	B3C3	CIP395123.6	CIP396240.23	2	6	3	52.8689	0	0	0	0	0	0	4.6875	29	0	0	NA	MS
50	CIP308495	CIP308495.227	T	T09	B3C3	CIP395179.21	CIP395017.227	1	5	3	76.5957	0	1	0	0	0	0	3.75	14	0	0	NA	MS
51	CIP308495	CIP308495.329	T	T09	B3C3	CIP395179.21	CIP395017.227	2	7	2	36.6834	0	1	0	0	0	0	3	13	9	69.2308	131.111	MF
52	CIP308497	CIP308497.102	D	D10	B3C3	CIP396004.225	CIP396041.102	2	5	3	64.3298	0	1	0	0	0	0	4	26	1	3.84615	13	MS
53	CIP308497	CIP308497.212	D	D10	B3C3	CIP396004.225	CIP396041.102	2	6	2	38.9803	0	0	0	0	0	0	NA	0	0	NA	NA	NA
54	CIP308498	CIP308498.191	D	D10	B3C3	CIP396004.263	CIP395017.229	2	4	1	28.1612	0	2	0	0	0	0	4.45833	0	0	NA	NA	MS	Based on IVPTG
55	CIP308498	CIP308498.280	D	D10	B3C3	CIP396004.263	CIP395017.229	2	7	3	54.6411	0	1	0	0	0	0	1.8125	88	60	63.4603	101.502	MF
56	CIP308498	CIP308498.326	D	D10	B3C3	CIP396004.263	CIP395017.229	2	7	3	54.9877	0	1	0	0	0	0	3.6875	84	1	1.04167	9	MS
57	CIP308499	CIP308499.112	D	D10	B3C3	CIP396004.263	CIP396038.107	1	3	1	48.8889	0	0	0	0	0	0	NA	0	0	NA	NA	NA
58	CIP308499	CIP308499.143	D	D10	B3C3	CIP396004.263	CIP396038.107	2	6	4	63.0549	0	1	0	0	0	0	3.9375	73	0	0	NA	MS
59	CIP308499	CIP308499.265	D	D10	B3C3	CIP396004.263	CIP396038.107	2	7	3	49.7047	0	0	0	0	0	0	4.4375	81	0	0	NA	MS
60	CIP308499	CIP308499.334	D	D10	B3C3	CIP396004.263	CIP396038.107	2	4	2	47.5105	0	0	0	0	0	0	3.5	61	3	3.86029	3.25	MS	SS too low
61	CIP308499	CIP308499.76	D	D10	B3C3	CIP396004.263	CIP396038.107	2	6	3	54.8713	0	0	0	0	0	0	4.9375	68	0	0	NA	MS
62	CIP308502	CIP308502.95	D	D10	B3C3	CIP396008.104	CIP396012.266	2	7	3	47.1908	0	2	0	0	0	0	NA	0	0	NA	NA	NA
63	CIP308503	CIP308503.312	D	D07	B3C3	CIP396009.207	CIP395017.242	2	7	3	48.8638	0	1	0	0	0	0	3.0625	46	0	0	NA	MS
64	CIP308510	CIP308510.80	D	D08	B3C3	CIP396031.118	CIP395077.12	2	6	3	64.0242	0	0	0	0	0	0	2.375	26	5	17.8571	23.2	MF
65	CIP308513	CIP308513.318	D	D05	B3C3	CIP396033.102	CIP395152.16	2	7	3	45.3197	0	2	0	0	0	0	2.25	28	0	0	NA	MS
66	CIP308513	CIP308513.404	D	D05	B3C3	CIP396033.102	CIP395152.16	2	3	2	51.0211	0	1	0	0	0	0	3.625	15	0	0	NA	MS
67	CIP308515	CIP308515.48	D	D05	B3C3	CIP396033.102	CIP396240.2	2	5	3	49.2959	0	0	0	0	0	0	4.72917	39	0	0	NA	MS
68	CIP308517	CIP308517.91	D	D11	B3C3	CIP396034.103	CIP396038.107	2	7	3	38.0246	0	0	0	0	0	0	NA	0	0	NA	NA	NA
69	CIP308518	CIP308518.201	D	D11	B3C3	CIP396034.103	CIP396041.102	2	7	4	54.4118	0	1	0	0	0	0	4.45833	63	0	0	NA	MS
70	CIP308518	CIP308518.256	D	D11	B3C3	CIP396034.103	CIP396041.102	2	5	3	54.4551	0	1	0	0	0	0	4.53125	59	0	0	NA	MS
71	CIP308518	CIP308518.7	D	D11	B3C3	CIP396034.103	CIP396041.102	2	5	4	62.7163	0	0	0	0	0	0	4.625	80	1	2.5	51	MS
72	CIP308519	CIP308519.110	D	D12	B3C3	CIP396046.105	CIP396017.227	2	5	2	35.2424	0	1	0	0	0	0	4	0	0	NA	NA	MS	Based on IVPTG
73	CIP308519	CIP308519.359	D	D12	B3C3	CIP396046.105	CIP396017.227	2	6	1	33.4655	0	1	0	0	0	0	NA	0	0	NA	NA	NA
74	CIP308519	CIP308519.433	D	D12	B3C3	CIP396046.105	CIP396017.227	2	7	3	48.6111	0	1	0	0	0	0	3.33333	72	0	0	NA	MS
75	CIP308519	CIP308519.59	D	D12	B3C3	CIP396046.105	CIP396017.227	2	5	3	56.835	0	0	0	0	0	0	3.875	73	0	0	NA	MS
76	CIP308520	CIP308520.290	D	D08	B3C3	CIP395096.2	CIP396012.288	2	4	2	61.1161	0	0	0	0	0	0	1.875	32	24	77.7328	44.3333	MF
77	CIP308520	CIP308520.348	D	D08	B3C3	CIP395096.2	CIP396012.288	2	7	3	62.0518	0	2	0	0	0	0	1.625	27	14	47.5	97.3846	MF
78	CIP312887	CIP312887.075	T	T04	LBHTxLTVR	CIP398098.119	CIP302476.108	2	7	1	37.5775	0	2	0	0	0	0	1.5	12	4	33.3333	45.75	MF
79	CIP312887	CIP312887.141	T	T04	LBHTxLTVR	CIP398098.119	CIP302476.108	2	5	3	60.3395	0	0	0	0	0	0	2.58333	27	2	6.66667	23.5	MF
80	CIP312890	CIP312890.040	D	D06	LBHTxLTVR	CIP398180.292	CIP302476.108	2	5	3	68.8389	NA	NA	NA	NA	NA	NA	3	12	0	0	NA	MS
81	CIP312894	CIP312894.008	T	T02	LBHTxLTVR	CIP398203.244	CIP302476.108	2	5	1	6.81818	0	1	0	0	0	0	NA	0	0	NA	NA	NA
82	CIP312895	CIP312895.056	T	T04	LBHTxLTVR	CIP398208.219	CIP302476.108	2	5	3	62.1063	0	2	0	0	0	0	2	32	18	58.0392	59.2538	MF
83	CIP312895	CIP312895.102	T	T04	LBHTxLTVR	CIP398208.219	CIP302476.108	2	5	1	46.0463	0	1	0	0	2	1	2.16667	31	9	32.1429	20.1111	MF
84	CIP312896	CIP312896.009	T	T04	LBHTxLTVR	CIP398208.29	CIP302476.108	2	7	4	56.3536	0	2	0	0	0	0	2.25	15	7	46.6667	58.2857	MF
85	CIP312896	CIP312896.012	T	T04	LBHTxLTVR	CIP398208.29	CIP302476.108	2	7	3	37.0469	0	0	0	0	0	0	1.25	29	27	93.0288	214.375	MF
86	CIP312896	CIP312896.025	T	T04	LBHTxLTVR	CIP398208.29	CIP302476.108	2	7	3	60.5159	0	1	0	0	0	0	1	26	13	50	358.929	MF
87	CIP312896	CIP312896.133	T	T04	LBHTxLTVR	CIP398208.29	CIP302476.108	2	7	3	58.9489	0	2	0	0	0	0	1.125	26	6	22.0238	84.1	MF
88	CIP312899	CIP312899.078	T	T04	LBHTxLTVR	CIP398208.670	CIP302476.108	2	6	3	56.6803	0	2	0	0	0	0	1.875	49	30	43.6813	161.422	MF
89	CIP312900	CIP312900.155	T	T04	LBHTxLTVR	CIP398208.704	CIP302476.108	2	6	3	29.8638	1	1	0	0	0	0	2.33333	15	2	13.3333	32.5	MF
90	CIP312900	CIP312900.156	T	T04	LBHTxLTVR	CIP398208.704	CIP302476.108	2	7	4	72.5832	0	1	0	0	0	0	1	25	13	51.2987	69.25	MF
91	CIP312901	CIP312901.053	D	D10	LBHTxLTVR	CIP398017.53	CIP304350.118	2	7	5	68.6545	0	0	0	0	0	0	4.08333	70	2	2.77778	12.5	MS
92	CIP312903	CIP312903.013	T	T04	LBHTxLTVR	CIP398098.203	CIP304350.118	1	5	1	1.96078	0	0	0	0	0	0	NA	0	0	NA	NA	NA
93	CIP312903	CIP312903.066	T	T04	LBHTxLTVR	CIP398098.203	CIP304350.118	2	6	1	0	0	0	0	0	0	0	5	16	0	0	NA	MS
94	CIP312903	CIP312903.070	T	T04	LBHTxLTVR	CIP398098.203	CIP304350.118	2	6	1	8.86632	1	2	0	0	0	0	NA	0	0	NA	NA	NA
95	CIP312906	CIP312906.044	D	D08	LBHTxLTVR	CIP398192.213	CIP304350.118	1	3	1	58.1395	0	1	0	0	0	0	3	22	5	22.7273	8.2	MF
96	CIP312906	CIP312906.050	D	D08	LBHTxLTVR	CIP398192.213	CIP304350.118	2	5	3	80.0449	0	0	0	0	0	0	3.97917	50	4	12.5	11.5	MF	check
97	CIP312906	CIP312906.102	D	D08	LBHTxLTVR	CIP398192.213	CIP304350.118	2	7	5	72.6414	0	0	0	0	0	0	2.125	27	5	18.1319	22.375	MF
98	CIP312909	CIP312909.046	T	T02	LBHTxLTVR	CIP398203.244	CIP304350.118	2	7	3	9.30521	0	0	0	0	0	0	NA	0	0	NA	NA	NA
99	CIP312913	CIP312913.022	T	T04	LBHTxLTVR	CIP398208.62	CIP304350.118	2	5	3	57.5728	0	2	0	0	0	0	2.29167	50	20	37.218	68.4083	MF
100	CIP312914	CIP312914.020	T	T04	LBHTxLTVR	CIP398208.67	CIP304350.118	2	7	1	0.793651	0	2	0	1	0	0	NA	0	0	NA	NA	MS	Based on PolV
101	CIP312914	CIP312914.053	T	T04	LBHTxLTVR	CIP398208.670	CIP304350.118	2	7	1	30.226	0	0	0	0	0	0	NA	0	0	NA	NA	NA
102	CIP312915	CIP312915.141	T	T04	LBHTxLTVR	CIP398208.704	CIP304350.118	2	7	0	NA	1	2	0	0	0	1	NA	0	0	NA	NA	MS	Based on Qpol
103	CIP312917	CIP312917.022	T	T04	LBHTxLTVR	CIP398098.119	CIP304372.7	2	3	1	67.0259	0	0	0	0	0	0	1	0	0	NA	NA	MF	Based on IVPTG
104	CIP312917	CIP312917.029	T	T04	LBHTxLTVR	CIP398098.119	CIP304372.7	2	6	3	71.4186	0	0	0	0	0	0	1.1875	80	54	67.5401	232.55	MF
105	CIP312917	CIP312917.096	T	T04	LBHTxLTVR	CIP398098.119	CIP304372.7	2	5	1	36.1386	0	1	0	0	0	0	1.25	24	4	16.6667	111	MF
106	CIP312918	CIP312918.015	T	T04	LBHTxLTVR	CIP398098.203	CIP304372.7	1	7	1	15.7895	0	0	0	0	0	0	NA	0	0	NA	NA	NA
107	CIP312920	CIP312920.069	D	D06	LBHTxLTVR	CIP398180.292	CIP304372.7	2	5	3	63.9699	0	0	0	0	0	0	4.75	14	0	0	NA	MS
108	CIP312925	CIP312925.105	T	T04	LBHTxLTVR	CIP398201.510	CIP304350.118	2	7	4	56.6477	0	1	0	0	0	0	1.0625	81	54	67.6287	131.923	MF
109	CIP312925	CIP312925.107	T	T04	LBHTxLTVR	CIP398208.219	CIP304372.7	2	7	1	0.903541	0	2	0	0	0	0	NA	0	0	NA	NA	MS	Based on PolV
110	CIP312925	CIP312925.108	T	T04	LBHTxLTVR	CIP398208.219	CIP304372.7	2	7	0.5	1	0	2	0	0	0	0	NA	0	0	NA	NA	NA
111	CIP312925	CIP312925.137	T	T04	LBHTxLTVR	CIP398208.219	CIP304372.7	2	7	0.5	1.04167	0	0	0	0	0	0	NA	0	0	NA	NA	NA
112	CIP312927	CIP312927.017	T	T04	LBHTxLTVR	CIP398208.219	CIP304372.7	2	3	1	4.10825	0	0	0	0	0	0	2.5	28	0	0	NA	MS
113	CIP312927	CIP312927.048	T	T04	LBHTxLTVR	CIP398208.505	CIP304372.7	2	7	0.5	0	0	0	0	0	0	0	NA	0	0	NA	NA	MS	Based on PolV
114	CIP312928	CIP312928.013	T	T04	LBHTxLTVR	CIP398208.62	CIP304372.7	2	5	2	62.7051	NA	NA	NA	NA	NA	NA	1.375	67	25	37.5893	192.792	MF
115	CIP398017	CIP398017.53	D	D10	LBHT	CIP391002.6	CIP392639.31	2	7	3	74.0914	0	0	0	0	0	0	2.5625	106	43	41.8269	100.657	MF
116	CIP398098	CIP398098.203	T	T04	LBHT	CIP393371.58	CIP392639.31	2	7	1	51.4045	0	2	0	0	0	0	1.25	103	87	85.6622	208.907	MF
117	CIP398098	CIP398098.204	T	T04	LBHT	CIP393371.58	CIP392639.31	2	7	2	65.027	0	2	0	0	0	0	1	79	67	77.9605	243.268	MF
118	CIP398098	CIP398098.205	T	T04	LBHT	CIP393371.58	CIP392639.31	2	6	0.5	1.05263	0	2	0	0	2	0	3	6	0	0	NA	MS
119	CIP398098	CIP398098.231	T	T04	LBHT	CIP393371.58	CIP392639.31	2	6	0.5	0	0	2	0	1	0	0	NA	0	0	NA	NA	MS	Based on PolV
120	CIP398098	CIP398098.570	T	T04	LBHT	CIP393371.58	CIP392639.31	2	7	0.5	1.06383	0	1	0	0	2	0	NA	0	0	NA	NA	NA
121	CIP398098	CIP398098.65	T	T04	LBHT	CIP393371.58	CIP392639.31	2	7	2	42.9191	0	1	0	0	0	0	NA	0	0	NA	NA	NA
122	CIP398098	CIP398098.98	T	T04	LBHT	CIP393371.58	CIP392639.31	2	6	2	57.7614	0	2	0	0	0	0	1.33333	101	70	72.1583	149.913	MF
123	CIP398180	CIP398180.289	D	D06	LBHT	CIP392657.171	CIP392633.64	2	6	4	69.98	0	0	0	0	0	0	3.375	66	10	6.25	44.8333	MF
124	CIP398180	CIP398180.292	D	D06	LBHT	CIP392657.171	CIP392633.64	2	7	5	36.8537	0	1	0	0	0	0	NA	0	0	NA	NA	NA
125	CIP398190	CIP398190.200	D	D08	LBHT	CIP393077.54	CIP392639.2	2	7	2	35.3995	1	2	0	0	0	0	4.08333	32	0	0	NA	MS
126	CIP398190	CIP398190.605	D	D08	LBHT	CIP393077.54	CIP392639.2	2	7	3	54.6517	0	2	0	0	0	0	4.25	82	11	16.5625	56.881	MF
127	CIP398190	CIP398190.615	D	D08	LBHT	CIP393077.54	CIP392639.2	2	4	2	61.4178	0	0	0	0	0	0	3.79167	23	0	0	NA	MS
128	CIP398190	CIP398190.89	D	D08	LBHT	CIP393077.54	CIP392639.2	1	7	5	68.254	0	1	0	0	0	0	3.25	59	7	8.33333	20.7143	MF
129	CIP398192	CIP398192.213	D	D08	LBHT	CIP393077.54	CIP392633.54	2	7	3	68.0845	0	2	0	0	0	0	2.8125	87	36	53.9751	69.8802	MF
130	CIP398192	CIP398192.553	D	D08	LBHT	CIP393077.54	CIP392633.54	2	7	2	53.3208	0	0	0	0	0	0	2.27083	153	54	39.634	65.6717	MF
131	CIP398192	CIP398192.592	D	D08	LBHT	CIP393077.54	CIP392633.54	2	7	4	72.1059	0	2	0	0	0	0	3	127	17	14.9478	39.0694	MF
132	CIP398193	CIP398193.158	D	D08	LBHT	CIP393077.54	CIP392633.64	2	7	4	38.9869	0	2	0	0	0	0	NA	0	0	NA	NA	NA
133	CIP398193	CIP398193.511	D	D08	LBHT	CIP393077.54	CIP392633.64	2	6	3	52.5479	0	2	0	0	0	0	2.3125	75	36	45.0844	37.3708	MF
134	CIP398201	CIP398201.510	D	D05	LBHT	CIP393242.5	CIP392633.64	1	7	3	44.6154	0	0	0	0	0	0	1.25	0	0	NA	NA	MF	Based on IVPTG
135	CIP398203	CIP398203.5	T	T02	LBHT	CIP393280.82	CIP392633.64	2	7	1	12.6282	0	1	0	0	0	0	1	38	24	63.3053	124.528	MF
136	CIP398208	CIP398208.219	T	T04	LBHT	CIP393371.58	CIP392633.64	2	7	2	55.3442	0	2	1	0	0	1	1.625	72	56	78.1565	139.549	MF
137	CIP398208	CIP398208.29	T	T04	LBHT	CIP393371.58	CIP392633.64	2	5	1	15.8765	0	2	0	0	1	1	3.5	3	2	66.6667	16	MF
138	CIP398208	CIP398208.33	T	T04	LBHT	CIP393371.58	CIP392633.64	2	5	2	27.5206	2	2	0	0	0	1	1.625	16	9	56.25	66.6667	MF
139	CIP398208	CIP398208.505	T	T04	LBHT	CIP393371.58	CIP392633.64	2	7	0.5	1.04167	2	1	0	0	0	0	NA	0	0	NA	NA	NA
140	CIP398208	CIP398208.620	T	T04	LBHT	CIP393371.58	CIP392633.64	2	7	2	40.2174	0	2	0	0	0	0	1.625	54	41	79.1171	47.1904	MF
141	CIP398208	CIP398208.670	T	T04	LBHT	CIP393371.58	CIP392633.64	2	6	1	54.5689	1	2	0	1	0	0	2.58333	28	21	75.641	49.1682	MF
142	CIP398208	CIP398208.704	T	T04	LBHT	CIP393371.58	CIP392633.64	2	7	2	28.75	0	1	0	0	0	0	1.25	27	24	88.8889	118.333	MF
